# Supplementary material for: Nutrient-Sensing Ghrelin Receptor in Macrophages Modulates Bisphenol A-Induced Intestinal Inflammation in Mice
Source: Genes (Basel). 2023 Jul 16;14(7):1455. doi: 10.3390/genes14071455 (PMC10378756; doi:10.3390/genes14071455)
Supplement: Supplementary file 1 [file genes-14-01455-s001.zip]

Archive with 1 entries (1 files):
- genes-2497280-supplementary.pdf
